# Supplementary material for: The dynamic gut microbiota of zoophilic members of the Anopheles gambiae complex (Diptera: Culicidae)
Source: Sci Rep. 2022 Jan 27;12:1495. doi: 10.1038/s41598-022-05437-y (PMC8795440; doi:10.1038/s41598-022-05437-y)
Supplement: Supplementary file 6 — Supplementary Table S4. [file 41598_2022_5437_MOESM6_ESM.xlsx]

## Sheet: Title
Supplementary table S4: Operational Taxonomic units represented in the relative abundance analysis

## Sheet: 4.A SENN vs SANGWE
otu	baseMean	log2FoldChange	lfcSE	stat	pvalue	padj	Kingdom	Phylum	Class	Order	Family	Genus	Species
otu36	2.55877	36.0841	4.12507	8.7475	2.18132e-18	1.48642e-16	Bacteria	Proteobacteria	Gammaproteobacteria	Aeromonadales	Aeromonadaceae	Aeromonas
otu71	33.5626	35.1975	4.10033	8.58406	9.15856e-18	5.46079e-16	Bacteria	Proteobacteria	Gammaproteobacteria	Betaproteobacteriales	Chromobacteriaceae	Aquitalea
otu476	5.70995	28.6332	3.04369	9.40738	5.08672e-21	4.04394e-19	Bacteria	Bacteroidetes	Bacteroidia	Cytophagales	Spirosomaceae	Flectobacillus
otu106	4.29089	27.8956	4.15315	6.71673	1.85845e-11	4.92489e-10	Bacteria	Actinobacteria	Actinobacteria	Micrococcales	Micrococcaceae	Arthrobacter
otu85	515.956	11.8693	1.41341	8.39763	4.55585e-17	2.4146e-15	Bacteria	Actinobacteria	Actinobacteria	Corynebacteriales	Nocardiaceae	Rhodococcus
otu12	39.0322	8.31174	1.74436	4.76493	1.88919e-06	1.80229e-05	Bacteria	Actinobacteria	Actinobacteria	Corynebacteriales	Nocardiaceae	Rhodococcus	Rhodococcus_fascians
otu463	242.067	8.25648	1.08708	7.59513	3.07494e-14	1.22229e-12	Bacteria	Bacteroidetes	Bacteroidia	Flavobacteriales	Weeksellaceae	Elizabethkingia
otu96	3026.61	8.14054	0.998283	8.15455	3.50486e-16	1.67182e-14	Bacteria	Bacteroidetes	Bacteroidia	Flavobacteriales	Weeksellaceae	Elizabethkingia
otu494	45.7263	7.26224	1.07311	6.76749	1.31037e-11	3.67675e-10	Bacteria	Bacteroidetes	Bacteroidia	Flavobacteriales	Weeksellaceae	Elizabethkingia
otu253	19.5864	6.7343	1.21403	5.54705	2.90537e-08	4.19958e-07	Bacteria	Proteobacteria	Alphaproteobacteria	Rhizobiales	Rhizobiaceae	Allorhizobium-Neorhizobium-Pararhizobium-Rhizobium
otu486	15.6271	6.58249	1.20474	5.46381	4.66032e-08	6.17492e-07	Bacteria	Bacteroidetes	Bacteroidia	Flavobacteriales	Weeksellaceae	Elizabethkingia
otu487	19.1589	6.37435	1.65431	3.85317	0.000116601	0.000761898	Bacteria	Actinobacteria	Actinobacteria	Corynebacteriales	Nocardiaceae	Rhodococcus
otu516	6.8429	6.26585	1.28702	4.86851	1.12445e-06	1.166e-05	Bacteria	Bacteroidetes	Bacteroidia	Flavobacteriales	Weeksellaceae	Elizabethkingia
otu638	4.12443	5.31384	1.27162	4.17879	2.93065e-05	0.000241021	Bacteria	Proteobacteria	Gammaproteobacteria	Enterobacteriales	Enterobacteriaceae	Rahnella
otu820	2.7069	5.06873	1.22235	4.14671	3.37291e-05	0.000268147	Bacteria	Proteobacteria	Gammaproteobacteria	Enterobacteriales	Enterobacteriaceae	Rahnella
otu784	2.57154	4.97096	0.838791	5.92634	3.09757e-09	5.47237e-08	Bacteria	Proteobacteria	Gammaproteobacteria	Enterobacteriales	Enterobacteriaceae	Rahnella
otu854	4.36136	4.71963	1.1878	3.97342	7.08482e-05	0.000496979	Bacteria	Bacteroidetes	Bacteroidia	Flavobacteriales	Weeksellaceae	Elizabethkingia
otu1501	2.52537	4.71287	1.17012	4.0277	5.63258e-05	0.000413345	Bacteria	Proteobacteria	Gammaproteobacteria	Enterobacteriales	Enterobacteriaceae	Rahnella
otu484	3.72078	4.67547	1.07829	4.336	1.45102e-05	0.000125843	Bacteria	Proteobacteria	Gammaproteobacteria	Enterobacteriales	Enterobacteriaceae	Rahnella
otu469	21.8623	4.66848	1.0465	4.46102	8.15686e-06	7.20523e-05	Bacteria	Proteobacteria	Gammaproteobacteria	Enterobacteriales	Enterobacteriaceae	Rahnella
otu809	3.03047	4.46527	1.24875	3.5758	0.00034916	0.00208186	Bacteria	Proteobacteria	Gammaproteobacteria	Enterobacteriales	Enterobacteriaceae	Rahnella
otu119	4.49312	4.45411	1.14455	3.89159	9.95913e-05	0.000659793	Bacteria	Proteobacteria	Gammaproteobacteria	Enterobacteriales	Enterobacteriaceae	Ambiguous_taxa
otu1517	2.50245	4.32212	1.1972	3.61018	0.00030598	0.00187119	Bacteria	Proteobacteria	Gammaproteobacteria	Enterobacteriales	Enterobacteriaceae	Rahnella
otu470	31.4312	4.32093	0.941717	4.58835	4.46766e-06	4.17857e-05	Bacteria	Proteobacteria	Gammaproteobacteria	Enterobacteriales	Enterobacteriaceae	Rahnella
otu319	8.4247	4.18835	1.04198	4.0196	5.82978e-05	0.000421334	Bacteria	Proteobacteria	Gammaproteobacteria	Enterobacteriales	Enterobacteriaceae	Rahnella	Rahnella_sp._UYFA288
otu1189	2.3897	4.01006	1.19355	3.35978	0.000780054	0.00422825	Bacteria	Bacteroidetes	Bacteroidia	Flavobacteriales	Weeksellaceae	Elizabethkingia
otu1658	1.73808	3.86888	1.21488	3.18457	0.00144971	0.00720322	Bacteria	Proteobacteria	Gammaproteobacteria	Enterobacteriales	Enterobacteriaceae	Rahnella
otu1496	1.8511	3.85976	1.15201	3.35045	0.000806817	0.00432418	Bacteria	Proteobacteria	Gammaproteobacteria	Enterobacteriales	Enterobacteriaceae	Rahnella
otu1462	1.43034	3.74118	1.13687	3.29078	0.000999112	0.00509169	Bacteria	Proteobacteria	Gammaproteobacteria	Enterobacteriales	Enterobacteriaceae	Rahnella	Rahnella_aquatilis
otu583	7.2057	3.59246	1.04705	3.43102	0.000601309	0.00346431	Bacteria	Proteobacteria	Gammaproteobacteria	Enterobacteriales	Enterobacteriaceae	Rahnella	Rahnella_aquatilis
otu810	1.67952	3.5444	1.06158	3.33878	0.000841478	0.00445983	Bacteria	Bacteroidetes	Bacteroidia	Flavobacteriales	Weeksellaceae	Elizabethkingia
otu787	3.16461	3.532	1.07566	3.28356	0.00102504	0.00514678	Bacteria	Proteobacteria	Gammaproteobacteria	Enterobacteriales	Enterobacteriaceae	Rahnella
otu148	6.25795	3.52857	1.04107	3.38938	0.000700508	0.00393108	Bacteria	Proteobacteria	Gammaproteobacteria	Enterobacteriales	Enterobacteriaceae	Rahnella	Rahnella_aquatilis
otu472	140.34	3.43892	0.837867	4.10438	4.05403e-05	0.000311899	Bacteria	Proteobacteria	Gammaproteobacteria	Enterobacteriales	Enterobacteriaceae	Rahnella	Rahnella_aquatilis
otu20	3.89437	3.10518	0.838562	3.70298	0.000213084	0.00135522	Bacteria	Proteobacteria	Gammaproteobacteria	Enterobacteriales	Enterobacteriaceae	Yersinia	Yersinia_pestis_2944
otu98	10.2679	3.06703	0.852983	3.59565	0.000323585	0.0019538	Bacteria	Proteobacteria	Gammaproteobacteria	Enterobacteriales	Enterobacteriaceae	Rahnella	uncultured_Rahnella_sp.
otu455	1303.08	2.88717	0.856162	3.37223	0.000745633	0.00408812	Bacteria	Proteobacteria	Gammaproteobacteria	Enterobacteriales	Enterobacteriaceae	Rahnella
otu1576	0.504275	2.83026	0.906617	3.12178	0.00179763	0.0084898	Bacteria	Proteobacteria	Gammaproteobacteria	Enterobacteriales	Enterobacteriaceae	Rahnella	uncultured_Rahnella_sp.
otu1357	56.4871	2.81268	0.832677	3.37788	0.000730481	0.00405162	Bacteria	Proteobacteria	Gammaproteobacteria	Enterobacteriales	Enterobacteriaceae	Rahnella
otu521	40.448	2.78378	0.842797	3.30302	0.000956483	0.00495916	Bacteria	Proteobacteria	Gammaproteobacteria	Enterobacteriales	Enterobacteriaceae	Rahnella	Rahnella_aquatilis
otu492	56.6629	2.62352	0.828421	3.16689	0.00154076	0.00734943	Bacteria	Proteobacteria	Gammaproteobacteria	Enterobacteriales	Enterobacteriaceae	Rahnella
otu460	295.321	2.6098	0.851438	3.06517	0.00217546	0.00988282	Bacteria	Proteobacteria	Gammaproteobacteria	Enterobacteriales	Enterobacteriaceae	Rahnella
otu457	1717.5	2.57355	0.811301	3.17213	0.00151328	0.00734682	Bacteria	Proteobacteria	Gammaproteobacteria	Enterobacteriales	Enterobacteriaceae	Rahnella
otu1214	0.533749	-3.14377	0.991751	-3.16992	0.00152481	0.00734682	Bacteria	Proteobacteria	Gammaproteobacteria	Pseudomonadales	Pseudomonadaceae	Pseudomonas
otu35	5.18055	-3.29472	0.877952	-3.75273	0.000174918	0.00112751	Bacteria	Proteobacteria	Gammaproteobacteria	Enterobacteriales	Enterobacteriaceae	Klebsiella
otu898	0.687283	-3.65635	1.1758	-3.10968	0.00187289	0.0085932	Bacteria	Proteobacteria	Gammaproteobacteria	Pseudomonadales	Pseudomonadaceae	Pseudomonas
otu136	2.60385	-3.74665	1.18019	-3.17461	0.00150036	0.00734682	Bacteria	Proteobacteria	Gammaproteobacteria	Enterobacteriales	Enterobacteriaceae	Enterobacter
otu440	24.7866	-3.74861	1.13429	-3.30482	0.000950384	0.00495916	Bacteria	Proteobacteria	Gammaproteobacteria	Enterobacteriales	Enterobacteriaceae	Serratia	Rahnella_sp._SYC84
otu299	0.722454	-3.82777	1.11585	-3.43035	0.000602805	0.00346431	Bacteria	Proteobacteria	Gammaproteobacteria	Enterobacteriales	Enterobacteriaceae	Enterobacter	Enterobacter_hormaechei_subsp._hormaechei
otu212	1.25192	-3.85571	0.966016	-3.99135	6.56996e-05	0.000467742	Bacteria	Proteobacteria	Gammaproteobacteria	Enterobacteriales	Enterobacteriaceae	Enterobacter	Enterobacter_cloacae
otu129	1828.92	-3.87399	1.24582	-3.10957	0.00187357	0.0085932	Bacteria	Proteobacteria	Gammaproteobacteria	Enterobacteriales	Enterobacteriaceae	Klebsiella	uncultured_bacterium
otu235	1.21929	-4.11756	1.15974	-3.55042	0.000384622	0.002265	Bacteria	Proteobacteria	Gammaproteobacteria	Pseudomonadales	Pseudomonadaceae	Pseudomonas	uncultured_Pseudomonas_sp.
otu249	1.23437	-4.22399	1.00023	-4.22304	2.41034e-05	0.000201708	Bacteria	Proteobacteria	Gammaproteobacteria	Pseudomonadales	Pseudomonadaceae	Pseudomonas	uncultured_Pseudomonas_sp.
otu170	1.424	-4.3152	1.19493	-3.61125	0.000304721	0.00187119	Bacteria	Proteobacteria	Gammaproteobacteria	Pseudomonadales	Pseudomonadaceae	Pseudomonas	Pseudomonas_veronii
otu113	1.26846	-4.3411	1.31965	-3.28957	0.00100339	0.00509169	Bacteria	Proteobacteria	Gammaproteobacteria	Enterobacteriales	Enterobacteriaceae	Rahnella
otu316	1024.42	-4.44742	0.974596	-4.56334	5.03452e-06	4.54451e-05	Bacteria	Proteobacteria	Gammaproteobacteria	Enterobacteriales	Enterobacteriaceae	Rahnella
otu161	1.82197	-4.60172	0.944354	-4.87288	1.09984e-06	1.16583e-05	Bacteria	Proteobacteria	Gammaproteobacteria	Pseudomonadales	Pseudomonadaceae	Pseudomonas	Pseudomonas_marginalis
otu443	1.77653	-4.73337	0.983612	-4.81223	1.49254e-06	1.45294e-05	Bacteria	Proteobacteria	Gammaproteobacteria	Pseudomonadales	Pseudomonadaceae	Pseudomonas	Pseudomonas_sp._KOPRI80188
otu720	1.6634	-4.76453	0.845354	-5.63614	1.73907e-08	2.59231e-07	Bacteria	Proteobacteria	Gammaproteobacteria	Pseudomonadales	Pseudomonadaceae	Pseudomonas
otu208	2.09373	-4.84816	0.996717	-4.86413	1.14961e-06	1.16673e-05	Bacteria	Proteobacteria	Gammaproteobacteria	Pseudomonadales	Pseudomonadaceae	Pseudomonas	uncultured_Pseudomonas_sp.
otu124	1.68833	-4.88389	0.890165	-5.4865	4.09971e-08	5.58732e-07	Bacteria	Proteobacteria	Gammaproteobacteria	Pseudomonadales	Pseudomonadaceae	Pseudomonas	uncultured_bacterium
otu759	2.17549	-4.94043	0.895909	-5.51443	3.49902e-08	4.90893e-07	Bacteria	Proteobacteria	Gammaproteobacteria	Pseudomonadales	Pseudomonadaceae	Pseudomonas
otu261	1.91135	-5.00388	0.936143	-5.34521	9.03116e-08	1.13365e-06	Bacteria	Proteobacteria	Gammaproteobacteria	Pseudomonadales	Pseudomonadaceae	Pseudomonas	Pseudomonas_fluorescens
otu287	2.41318	-5.2134	1.00761	-5.17404	2.2908e-07	2.73178e-06	Bacteria	Proteobacteria	Gammaproteobacteria	Pseudomonadales	Pseudomonadaceae	Pseudomonas	Pseudomonas_fluorescens
otu518	2.33396	-5.2287	1.01371	-5.15797	2.49643e-07	2.90438e-06	Bacteria	Proteobacteria	Gammaproteobacteria	Pseudomonadales	Pseudomonadaceae	Pseudomonas
otu702	2.52422	-5.27271	0.899707	-5.86048	4.61532e-09	7.59141e-08	Bacteria	Proteobacteria	Gammaproteobacteria	Pseudomonadales	Pseudomonadaceae	Pseudomonas
otu928	2.6774	-5.41529	0.95637	-5.66234	1.49323e-08	2.29764e-07	Bacteria	Proteobacteria	Gammaproteobacteria	Pseudomonadales	Pseudomonadaceae	Pseudomonas
otu716	2.95656	-5.47227	0.922441	-5.93238	2.98581e-09	5.47237e-08	Bacteria	Proteobacteria	Gammaproteobacteria	Pseudomonadales	Pseudomonadaceae	Pseudomonas
otu696	3.45185	-5.67062	0.876321	-6.47094	9.7398e-11	2.21233e-09	Bacteria	Proteobacteria	Gammaproteobacteria	Pseudomonadales	Pseudomonadaceae	Pseudomonas
otu374	3.51888	-5.79643	0.893115	-6.49013	8.57596e-11	2.04537e-09	Bacteria	Proteobacteria	Gammaproteobacteria	Pseudomonadales	Pseudomonadaceae	Pseudomonas	uncultured_bacterium
otu610	3.55226	-5.86452	0.846922	-6.92451	4.37502e-12	1.3043e-10	Bacteria	Proteobacteria	Gammaproteobacteria	Pseudomonadales	Pseudomonadaceae	Pseudomonas
otu634	4.04711	-5.94555	0.935219	-6.3574	2.05204e-10	4.44919e-09	Bacteria	Proteobacteria	Gammaproteobacteria	Pseudomonadales	Pseudomonadaceae	Pseudomonas
otu511	3.70019	-6.05768	0.957852	-6.32423	2.54498e-10	5.27807e-09	Bacteria	Proteobacteria	Gammaproteobacteria	Pseudomonadales	Pseudomonadaceae	Pseudomonas
otu701	3.86448	-6.11649	1.26363	-4.84043	1.29558e-06	1.28748e-05	Bacteria	Proteobacteria	Gammaproteobacteria	Enterobacteriales	Enterobacteriaceae	Klebsiella	Klebsiella_oxytoca
otu553	6.43163	-6.17615	1.69955	-3.63399	0.000279068	0.00175152	Bacteria	Proteobacteria	Gammaproteobacteria	Enterobacteriales	Enterobacteriaceae	Serratia	Rahnella_sp._SYC84
otu452	5.1186	-6.19261	1.582	-3.91441	9.06252e-05	0.000608848	Bacteria	Proteobacteria	Gammaproteobacteria	Enterobacteriales	Enterobacteriaceae	Kluyvera	Enterobacter_asburiae
otu56	4.67872	-6.30257	0.855336	-7.36853	1.72519e-13	6.33013e-12	Bacteria	Proteobacteria	Gammaproteobacteria	Pseudomonadales	Pseudomonadaceae	Pseudomonas
otu588	6.31178	-6.47724	0.880773	-7.35404	1.92306e-13	6.55213e-12	Bacteria	Proteobacteria	Gammaproteobacteria	Pseudomonadales	Pseudomonadaceae	Pseudomonas
otu543	3.96659	-6.52458	1.10544	-5.90226	3.58558e-09	6.10828e-08	Bacteria	Proteobacteria	Gammaproteobacteria	Enterobacteriales	Enterobacteriaceae	Klebsiella	uncultured_bacterium
otu259	5.05862	-6.71014	1.15196	-5.82496	5.71256e-09	9.08296e-08	Bacteria	Proteobacteria	Gammaproteobacteria	Pseudomonadales	Pseudomonadaceae	Pseudomonas
otu540	6.95505	-7.06049	1.34633	-5.24426	1.5691e-07	1.91913e-06	Bacteria	Proteobacteria	Gammaproteobacteria	Pseudomonadales	Pseudomonadaceae	Pseudomonas
otu579	9.21555	-7.14016	0.926737	-7.70463	1.31225e-14	5.69039e-13	Bacteria	Proteobacteria	Gammaproteobacteria	Pseudomonadales	Pseudomonadaceae	Pseudomonas
otu550	10.8114	-7.16107	1.01829	-7.03248	2.02894e-12	6.45205e-11	Bacteria	Proteobacteria	Gammaproteobacteria	Pseudomonadales	Pseudomonadaceae	Pseudomonas
otu255	10.3005	-7.32025	1.7327	-4.22478	2.39179e-05	0.000201708	Bacteria	Proteobacteria	Gammaproteobacteria	Enterobacteriales	Enterobacteriaceae	Kluyvera
otu197	141.528	-8.4714	1.35381	-6.25744	3.91345e-10	7.46686e-09	Bacteria	Proteobacteria	Gammaproteobacteria	Enterobacteriales	Enterobacteriaceae	Enterobacter	uncultured_bacterium
otu143	107.021	-8.90248	1.3275	-6.70621	1.99743e-11	5.0146e-10	Bacteria	Proteobacteria	Gammaproteobacteria	Enterobacteriales	Enterobacteriaceae	Ambiguous_taxa
otu965	67.487	-10.0179	1.00956	-9.92301	3.30645e-23	3.15435e-21	Bacteria	Proteobacteria	Gammaproteobacteria	Pseudomonadales	Pseudomonadaceae	Pseudomonas
otu718	75.1793	-10.1827	1.00722	-10.1097	5.00269e-24	5.96571e-22	Bacteria	Proteobacteria	Gammaproteobacteria	Pseudomonadales	Pseudomonadaceae	Pseudomonas
otu281	36.4788	-10.7048	3.1282	-3.42202	0.000621579	0.00352968	Bacteria	Actinobacteria	Actinobacteria	Micrococcales	Microbacteriaceae	Microbacterium	Microbacterium_laevaniformans
otu462	564.887	-13.1271	1.11783	-11.7434	7.63621e-32	1.21416e-29	Bacteria	Proteobacteria	Gammaproteobacteria	Pseudomonadales	Pseudomonadaceae	Pseudomonas
otu458	819.086	-13.5927	1.0913	-12.4556	1.30446e-35	3.11113e-33	Bacteria	Proteobacteria	Gammaproteobacteria	Pseudomonadales	Pseudomonadaceae	Pseudomonas
otu88	34.7774	-16.8758	4.16467	-4.05214	5.07504e-05	0.000378249	Bacteria	Bacteroidetes	Bacteroidia	Sphingobacteriales	Sphingobacteriaceae	Sphingobacterium
otu367	37.73	-16.9636	4.16467	-4.07321	4.63689e-05	0.000351079	Bacteria	Proteobacteria	Alphaproteobacteria	Sphingomonadales	Sphingomonadaceae	Sphingopyxis
otu178	9.09955	-17.0954	4.16467	-4.10486	4.04559e-05	0.000311899	Bacteria	Actinobacteria	Actinobacteria	Micrococcales	Microbacteriaceae	Microbacterium	uncultured_bacterium
otu291	11.6328	-17.2874	4.16467	-4.15096	3.31083e-05	0.000267672	Bacteria	Proteobacteria	Alphaproteobacteria	Rhizobiales	Rhizobiaceae	Mesorhizobium	uncultured_Rhizobiales_bacterium
otu10	13085.4	-17.5882	1.07813	-16.3136	7.90044e-60	3.76851e-57	Bacteria	Proteobacteria	Gammaproteobacteria	Pseudomonadales	Pseudomonadaceae	Pseudomonas	Pseudomonas_sp.

## Sheet: 4.B SENN-DDT VS SANGWE
otu	baseMean	log2FoldChange	lfcSE	stat	pvalue	padj	Kingdom	Phylum	Class	Order	Family	Genus	Species
otu71	33.5626	33.7877	4.10072	8.23945	1.73009e-16	8.41975e-15	Bacteria	Proteobacteria	Gammaproteobacteria	Betaproteobacteriales	Chromobacteriaceae	Aquitalea
otu36	2.55877	33.7563	4.13534	8.16289	3.27101e-16	1.4327e-14	Bacteria	Proteobacteria	Gammaproteobacteria	Aeromonadales	Aeromonadaceae	Aeromonas
otu476	5.70995	33.3463	3.01383	11.0644	1.86642e-28	2.04373e-26	Bacteria	Bacteroidetes	Bacteroidia	Cytophagales	Spirosomaceae	Flectobacillus
otu106	4.29089	32.6619	4.1241	7.91975	2.37983e-15	9.47606e-14	Bacteria	Actinobacteria	Actinobacteria	Micrococcales	Micrococcaceae	Arthrobacter
otu85	515.956	12.5928	1.41339	8.90965	5.11924e-19	3.20318e-17	Bacteria	Actinobacteria	Actinobacteria	Corynebacteriales	Nocardiaceae	Rhodococcus
otu463	242.067	9.19216	1.08697	8.45671	2.75034e-17	1.50581e-15	Bacteria	Bacteroidetes	Bacteroidia	Flavobacteriales	Weeksellaceae	Elizabethkingia
otu12	39.0322	8.75769	1.74423	5.02096	5.14149e-07	5.37439e-06	Bacteria	Actinobacteria	Actinobacteria	Corynebacteriales	Nocardiaceae	Rhodococcus	Rhodococcus_fascians
otu487	19.1589	8.15837	1.65242	4.93722	7.92434e-07	7.88832e-06	Bacteria	Actinobacteria	Actinobacteria	Corynebacteriales	Nocardiaceae	Rhodococcus
otu253	19.5864	8.07709	1.21236	6.66226	2.69652e-11	6.2162e-10	Bacteria	Proteobacteria	Alphaproteobacteria	Rhizobiales	Rhizobiaceae	Allorhizobium-Neorhizobium-Pararhizobium-Rhizobium
otu494	45.7263	7.75204	1.07285	7.22563	4.98788e-13	1.68053e-11	Bacteria	Bacteroidetes	Bacteroidia	Flavobacteriales	Weeksellaceae	Elizabethkingia
otu486	15.6271	7.34403	1.20359	6.10175	1.04914e-09	1.91469e-08	Bacteria	Bacteroidetes	Bacteroidia	Flavobacteriales	Weeksellaceae	Elizabethkingia
otu96	3026.61	6.94563	0.998303	6.95744	3.46522e-12	9.48603e-11	Bacteria	Bacteroidetes	Bacteroidia	Flavobacteriales	Weeksellaceae	Elizabethkingia
otu516	6.8429	5.5739	1.29004	4.32073	1.55514e-05	0.000133559	Bacteria	Bacteroidetes	Bacteroidia	Flavobacteriales	Weeksellaceae	Elizabethkingia
otu854	4.36136	5.48761	1.18354	4.63659	3.54204e-06	3.16615e-05	Bacteria	Bacteroidetes	Bacteroidia	Flavobacteriales	Weeksellaceae	Elizabethkingia
otu638	4.12443	4.53642	1.27729	3.5516	0.000382898	0.00223612	Bacteria	Proteobacteria	Gammaproteobacteria	Enterobacteriales	Enterobacteriaceae	Rahnella
otu1151	2.17457	4.42668	1.39594	3.17111	0.00151856	0.00755827	Bacteria	Bacteroidetes	Bacteroidia	Flavobacteriales	Weeksellaceae	Elizabethkingia
otu1501	2.52537	4.29775	1.1759	3.65485	0.000257329	0.00158747	Bacteria	Proteobacteria	Gammaproteobacteria	Enterobacteriales	Enterobacteriaceae	Rahnella
otu1189	2.3897	4.24693	1.19232	3.56191	0.000368173	0.00217919	Bacteria	Bacteroidetes	Bacteroidia	Flavobacteriales	Weeksellaceae	Elizabethkingia
otu810	1.67952	4.13803	1.0535	3.92789	8.56937e-05	0.000586466	Bacteria	Bacteroidetes	Bacteroidia	Flavobacteriales	Weeksellaceae	Elizabethkingia
otu504	1.5649	4.12505	1.30595	3.15866	0.00158496	0.00780014	Bacteria	Bacteroidetes	Bacteroidia	Flavobacteriales	Weeksellaceae	Elizabethkingia
otu784	2.57154	4.07135	0.853381	4.77085	1.83454e-06	1.78562e-05	Bacteria	Proteobacteria	Gammaproteobacteria	Enterobacteriales	Enterobacteriaceae	Rahnella
otu820	2.7069	4.02325	1.23406	3.26019	0.00111338	0.00587545	Bacteria	Proteobacteria	Gammaproteobacteria	Enterobacteriales	Enterobacteriaceae	Rahnella
otu484	3.72078	3.87588	1.08592	3.56921	0.000358065	0.00214839	Bacteria	Proteobacteria	Gammaproteobacteria	Enterobacteriales	Enterobacteriaceae	Rahnella
otu469	21.8623	3.83671	1.04793	3.66123	0.000251009	0.0015706	Bacteria	Proteobacteria	Gammaproteobacteria	Enterobacteriales	Enterobacteriaceae	Rahnella
otu470	31.4312	3.60353	0.94269	3.8226	0.000132052	0.000850569	Bacteria	Proteobacteria	Gammaproteobacteria	Enterobacteriales	Enterobacteriaceae	Rahnella
otu119	4.49312	3.60184	1.15096	3.12942	0.00175151	0.00852402	Bacteria	Proteobacteria	Gammaproteobacteria	Enterobacteriales	Enterobacteriaceae	Ambiguous_taxa
otu319	8.4247	3.23383	1.04646	3.09026	0.00199982	0.00962552	Bacteria	Proteobacteria	Gammaproteobacteria	Enterobacteriales	Enterobacteriaceae	Rahnella	Rahnella_sp._UYFA288
otu472	140.34	2.68089	0.838139	3.19862	0.00138088	0.00703288	Bacteria	Proteobacteria	Gammaproteobacteria	Enterobacteriales	Enterobacteriaceae	Rahnella	Rahnella_aquatilis
otu14	10.0771	-3.31054	0.997258	-3.31964	0.000901325	0.00493475	Bacteria	Proteobacteria	Gammaproteobacteria	Enterobacteriales	Enterobacteriaceae	Klebsiella	Klebsiella_pneumoniae
otu913	0.793726	-3.52571	1.08442	-3.25124	0.00114901	0.00599127	Bacteria	Proteobacteria	Gammaproteobacteria	Enterobacteriales	Enterobacteriaceae	Klebsiella
otu299	0.722454	-3.68842	1.11585	-3.30547	0.000948172	0.00512715	Bacteria	Proteobacteria	Gammaproteobacteria	Enterobacteriales	Enterobacteriaceae	Enterobacter	Enterobacter_hormaechei_subsp._hormaechei
otu24	296.299	-3.75349	1.03693	-3.61979	0.000294839	0.0017936	Bacteria	Proteobacteria	Gammaproteobacteria	Enterobacteriales	Enterobacteriaceae	Enterobacter	uncultured_bacterium
otu136	2.60385	-3.89595	1.18893	-3.27686	0.00104968	0.0056068	Bacteria	Proteobacteria	Gammaproteobacteria	Enterobacteriales	Enterobacteriaceae	Enterobacter
otu701	3.86448	-3.89615	1.21416	-3.20893	0.00133231	0.00686533	Bacteria	Proteobacteria	Gammaproteobacteria	Enterobacteriales	Enterobacteriaceae	Klebsiella	Klebsiella_oxytoca
otu212	1.25192	-3.95681	0.966016	-4.096	4.20343e-05	0.000336337	Bacteria	Proteobacteria	Gammaproteobacteria	Enterobacteriales	Enterobacteriaceae	Enterobacter	Enterobacter_cloacae
otu235	1.21929	-3.97821	1.15974	-3.43026	0.000602997	0.00338606	Bacteria	Proteobacteria	Gammaproteobacteria	Pseudomonadales	Pseudomonadaceae	Pseudomonas	uncultured_Pseudomonas_sp.
otu184	1390.57	-4.00317	1.25497	-3.18985	0.00142347	0.00716646	Bacteria	Proteobacteria	Gammaproteobacteria	Enterobacteriales	Enterobacteriaceae	Enterobacter
otu249	1.23437	-4.08464	1.00023	-4.08372	4.43205e-05	0.000341529	Bacteria	Proteobacteria	Gammaproteobacteria	Pseudomonadales	Pseudomonadaceae	Pseudomonas	uncultured_Pseudomonas_sp.
otu170	1.424	-4.17586	1.19493	-3.49464	0.000474704	0.0027358	Bacteria	Proteobacteria	Gammaproteobacteria	Pseudomonadales	Pseudomonadaceae	Pseudomonas	Pseudomonas_veronii
otu407	252.807	-4.20575	1.11494	-3.77216	0.000161838	0.00102732	Bacteria	Proteobacteria	Gammaproteobacteria	Enterobacteriales	Enterobacteriaceae	Klebsiella	uncultured_bacterium
otu466	126.666	-4.25744	1.09816	-3.8769	0.000105798	0.000712912	Bacteria	Proteobacteria	Gammaproteobacteria	Enterobacteriales	Enterobacteriaceae	Klebsiella
otu161	1.82197	-4.46238	0.944354	-4.72532	2.29752e-06	2.15161e-05	Bacteria	Proteobacteria	Gammaproteobacteria	Pseudomonadales	Pseudomonadaceae	Pseudomonas	Pseudomonas_marginalis
otu443	1.77653	-4.59402	0.983612	-4.67056	3.00375e-06	2.74092e-05	Bacteria	Proteobacteria	Gammaproteobacteria	Pseudomonadales	Pseudomonadaceae	Pseudomonas	Pseudomonas_sp._KOPRI80188
otu117	299.998	-4.61998	1.1315	-4.08306	4.44456e-05	0.000341529	Bacteria	Proteobacteria	Gammaproteobacteria	Enterobacteriales	Enterobacteriaceae	Klebsiella
otu720	1.6634	-4.62518	0.845354	-5.4713	4.46751e-08	6.31216e-07	Bacteria	Proteobacteria	Gammaproteobacteria	Pseudomonadales	Pseudomonadaceae	Pseudomonas
otu208	2.09373	-4.70882	0.996717	-4.72433	2.30881e-06	2.15161e-05	Bacteria	Proteobacteria	Gammaproteobacteria	Pseudomonadales	Pseudomonadaceae	Pseudomonas	uncultured_Pseudomonas_sp.
otu124	1.68833	-4.74454	0.890165	-5.32996	9.82337e-08	1.22932e-06	Bacteria	Proteobacteria	Gammaproteobacteria	Pseudomonadales	Pseudomonadaceae	Pseudomonas	uncultured_bacterium
otu129	1828.92	-4.76829	1.24604	-3.82677	0.000129837	0.0008503	Bacteria	Proteobacteria	Gammaproteobacteria	Enterobacteriales	Enterobacteriaceae	Klebsiella	uncultured_bacterium
otu759	2.17549	-4.80108	0.895909	-5.3589	8.37311e-08	1.07865e-06	Bacteria	Proteobacteria	Gammaproteobacteria	Pseudomonadales	Pseudomonadaceae	Pseudomonas
otu261	1.91135	-4.86454	0.936143	-5.19636	2.03229e-07	2.4058e-06	Bacteria	Proteobacteria	Gammaproteobacteria	Pseudomonadales	Pseudomonadaceae	Pseudomonas	Pseudomonas_fluorescens
otu35	5.18055	-5.02591	0.983566	-5.10989	3.22351e-07	3.62025e-06	Bacteria	Proteobacteria	Gammaproteobacteria	Enterobacteriales	Enterobacteriaceae	Klebsiella
otu287	2.41318	-5.07405	1.00761	-5.03575	4.75982e-07	5.212e-06	Bacteria	Proteobacteria	Gammaproteobacteria	Pseudomonadales	Pseudomonadaceae	Pseudomonas	Pseudomonas_fluorescens
otu518	2.33396	-5.08935	1.01371	-5.02051	5.15352e-07	5.37439e-06	Bacteria	Proteobacteria	Gammaproteobacteria	Pseudomonadales	Pseudomonadaceae	Pseudomonas
otu143	107.021	-5.09689	1.24469	-4.09491	4.22341e-05	0.000336337	Bacteria	Proteobacteria	Gammaproteobacteria	Enterobacteriales	Enterobacteriaceae	Ambiguous_taxa
otu702	2.52422	-5.13337	0.899707	-5.7056	1.15934e-08	1.76755e-07	Bacteria	Proteobacteria	Gammaproteobacteria	Pseudomonadales	Pseudomonadaceae	Pseudomonas
otu197	141.528	-5.22993	1.31016	-3.99183	6.55648e-05	0.000460947	Bacteria	Proteobacteria	Gammaproteobacteria	Enterobacteriales	Enterobacteriaceae	Enterobacter	uncultured_bacterium
otu928	2.6774	-5.27594	0.95637	-5.51664	3.4555e-08	5.04504e-07	Bacteria	Proteobacteria	Gammaproteobacteria	Pseudomonadales	Pseudomonadaceae	Pseudomonas
otu716	2.95656	-5.33292	0.922441	-5.78131	7.41197e-09	1.28713e-07	Bacteria	Proteobacteria	Gammaproteobacteria	Pseudomonadales	Pseudomonadaceae	Pseudomonas
otu696	3.45185	-5.53127	0.876321	-6.31192	2.75591e-10	5.74804e-09	Bacteria	Proteobacteria	Gammaproteobacteria	Pseudomonadales	Pseudomonadaceae	Pseudomonas
otu374	3.51888	-5.65709	0.893115	-6.33411	2.38713e-10	5.22782e-09	Bacteria	Proteobacteria	Gammaproteobacteria	Pseudomonadales	Pseudomonadaceae	Pseudomonas	uncultured_bacterium
otu610	3.55226	-5.72517	0.846922	-6.75997	1.38019e-11	3.35845e-10	Bacteria	Proteobacteria	Gammaproteobacteria	Pseudomonadales	Pseudomonadaceae	Pseudomonas
otu634	4.04711	-5.80621	0.935219	-6.2084	5.35281e-10	1.0657e-08	Bacteria	Proteobacteria	Gammaproteobacteria	Pseudomonadales	Pseudomonadaceae	Pseudomonas
otu511	3.70019	-5.91833	0.957852	-6.17875	6.46104e-10	1.23041e-08	Bacteria	Proteobacteria	Gammaproteobacteria	Pseudomonadales	Pseudomonadaceae	Pseudomonas
otu452	5.1186	-6.05326	1.582	-3.82633	0.000130069	0.0008503	Bacteria	Proteobacteria	Gammaproteobacteria	Enterobacteriales	Enterobacteriaceae	Kluyvera	Enterobacter_asburiae
otu56	4.67872	-6.16322	0.855336	-7.20562	5.77822e-13	1.80776e-11	Bacteria	Proteobacteria	Gammaproteobacteria	Pseudomonadales	Pseudomonadaceae	Pseudomonas
otu588	6.31178	-6.33789	0.880773	-7.19583	6.20823e-13	1.8128e-11	Bacteria	Proteobacteria	Gammaproteobacteria	Pseudomonadales	Pseudomonadaceae	Pseudomonas
otu543	3.96659	-6.38524	1.10544	-5.7762	7.6405e-09	1.28713e-07	Bacteria	Proteobacteria	Gammaproteobacteria	Enterobacteriales	Enterobacteriaceae	Klebsiella	uncultured_bacterium
otu259	5.05862	-6.57079	1.15196	-5.704	1.1703e-08	1.76755e-07	Bacteria	Proteobacteria	Gammaproteobacteria	Pseudomonadales	Pseudomonadaceae	Pseudomonas
otu540	6.95505	-6.92114	1.34633	-5.14076	2.7363e-07	3.15395e-06	Bacteria	Proteobacteria	Gammaproteobacteria	Pseudomonadales	Pseudomonadaceae	Pseudomonas
otu579	9.21555	-7.00082	0.926737	-7.55427	4.21231e-14	1.53749e-12	Bacteria	Proteobacteria	Gammaproteobacteria	Pseudomonadales	Pseudomonadaceae	Pseudomonas
otu550	10.8114	-7.02172	1.01829	-6.89564	5.36246e-12	1.38162e-10	Bacteria	Proteobacteria	Gammaproteobacteria	Pseudomonadales	Pseudomonadaceae	Pseudomonas
otu255	10.3005	-7.18091	1.7327	-4.14435	3.40774e-05	0.000287037	Bacteria	Proteobacteria	Gammaproteobacteria	Enterobacteriales	Enterobacteriaceae	Kluyvera
otu965	67.487	-9.87851	1.00956	-9.78498	1.30623e-22	9.53548e-21	Bacteria	Proteobacteria	Gammaproteobacteria	Pseudomonadales	Pseudomonadaceae	Pseudomonas
otu718	75.1793	-10.0433	1.00722	-9.97137	2.034e-23	1.78179e-21	Bacteria	Proteobacteria	Gammaproteobacteria	Pseudomonadales	Pseudomonadaceae	Pseudomonas
otu462	564.887	-12.9878	1.11783	-11.6187	3.3101e-31	4.83275e-29	Bacteria	Proteobacteria	Gammaproteobacteria	Pseudomonadales	Pseudomonadaceae	Pseudomonas
otu458	819.086	-13.4534	1.0913	-12.3279	6.41248e-35	1.40433e-32	Bacteria	Proteobacteria	Gammaproteobacteria	Pseudomonadales	Pseudomonadaceae	Pseudomonas
otu88	34.7774	-16.7243	4.16467	-4.01576	5.92535e-05	0.000425459	Bacteria	Bacteroidetes	Bacteroidia	Sphingobacteriales	Sphingobacteriaceae	Sphingobacterium
otu367	37.73	-16.7492	4.16467	-4.02175	5.77683e-05	0.000421708	Bacteria	Proteobacteria	Alphaproteobacteria	Sphingomonadales	Sphingomonadaceae	Sphingopyxis
otu178	9.09955	-16.8684	4.16467	-4.05037	5.11374e-05	0.00037963	Bacteria	Actinobacteria	Actinobacteria	Micrococcales	Microbacteriaceae	Microbacterium	uncultured_bacterium
otu291	11.6328	-17.0933	4.16467	-4.10436	4.05428e-05	0.000335052	Bacteria	Proteobacteria	Alphaproteobacteria	Rhizobiales	Rhizobiaceae	Mesorhizobium	uncultured_Rhizobiales_bacterium
otu10	13085.4	-17.4489	1.07813	-16.1843	6.50378e-59	2.84866e-56	Bacteria	Proteobacteria	Gammaproteobacteria	Pseudomonadales	Pseudomonadaceae	Pseudomonas	Pseudomonas_sp.

## Sheet: 4.C MAFUS vs SANGWE
otu	baseMean	log2FoldChange	lfcSE	stat	pvalue	padj	Kingdom	Phylum	Class	Order	Family	Genus	Species
otu167	5.43046	22.7429	3.73631	6.08699	1.15051e-09	2.94949e-08	Bacteria	Proteobacteria	Gammaproteobacteria	Betaproteobacteriales	Burkholderiaceae	Achromobacter	uncultured_Achromobacter_sp.
otu380	4.41491	22.4688	4.12407	5.4482	5.08827e-08	1.02492e-06	Bacteria	Bacteroidetes	Bacteroidia	Sphingobacteriales	Sphingobacteriaceae	Sphingobacterium	uncultured_bacterium
otu96	3026.61	7.35023	0.998296	7.36278	1.80123e-13	7.25638e-12	Bacteria	Bacteroidetes	Bacteroidia	Flavobacteriales	Weeksellaceae	Elizabethkingia
otu463	242.067	7.19957	1.08748	6.62044	3.5813e-11	1.00993e-09	Bacteria	Bacteroidetes	Bacteroidia	Flavobacteriales	Weeksellaceae	Elizabethkingia
otu494	45.7263	6.33086	1.07471	5.89074	3.8446e-09	8.33983e-08	Bacteria	Bacteroidetes	Bacteroidia	Flavobacteriales	Weeksellaceae	Elizabethkingia
otu486	15.6271	5.34822	1.211	4.41636	1.00379e-05	0.00015726	Bacteria	Bacteroidetes	Bacteroidia	Flavobacteriales	Weeksellaceae	Elizabethkingia
otu395	94.5598	3.92528	1.01776	3.8568	0.000114882	0.00147257	Bacteria	Proteobacteria	Gammaproteobacteria	Enterobacteriales	Enterobacteriaceae	Pantoea	uncultured_bacterium
otu316	1024.42	-3.28628	0.974221	-3.37324	0.000742895	0.00819098	Bacteria	Proteobacteria	Gammaproteobacteria	Enterobacteriales	Enterobacteriaceae	Rahnella
otu543	3.96659	-3.39457	1.00767	-3.36871	0.000755196	0.00819098	Bacteria	Proteobacteria	Gammaproteobacteria	Enterobacteriales	Enterobacteriaceae	Klebsiella	uncultured_bacterium
otu1867	16.5235	-6.15129	1.80198	-3.41364	0.000641019	0.00753198	Bacteria	Proteobacteria	Gammaproteobacteria	Enterobacteriales	Enterobacteriaceae	Serratia	bacterium_BM0238
otu556	14.0779	-7.01783	1.92627	-3.64321	0.000269258	0.00330133	Bacteria	Proteobacteria	Gammaproteobacteria	Enterobacteriales	Enterobacteriaceae	Serratia	bacterium_BM0238
otu939	22.882	-7.32893	1.75584	-4.17404	2.9924e-05	0.000444135	Bacteria	Proteobacteria	Gammaproteobacteria	Enterobacteriales	Enterobacteriaceae	Serratia	bacterium_BM0238
otu514	24.1455	-7.63874	1.93869	-3.94016	8.14268e-05	0.00109345	Bacteria	Proteobacteria	Gammaproteobacteria	Enterobacteriales	Enterobacteriaceae	Serratia	bacterium_BM0238
otu468	68.8143	-8.25077	2.02791	-4.06861	4.72942e-05	0.000666849	Bacteria	Patescibacteria	Saccharimonadia	Saccharimonadales	uncultured bacterium	uncultured bacterium	uncultured_bacterium
otu459	2964.56	-10.5892	1.49378	-7.08888	1.352e-12	4.7658e-11	Bacteria	Proteobacteria	Gammaproteobacteria	Enterobacteriales	Enterobacteriaceae	Serratia	bacterium_BM0238
otu464	732.969	-11.3181	1.60147	-7.06728	1.58001e-12	4.9507e-11	Bacteria	Proteobacteria	Gammaproteobacteria	Enterobacteriales	Enterobacteriaceae	Serratia	bacterium_BM0238
otu408	1888.36	-11.7528	1.50108	-7.82957	4.89526e-15	2.30077e-13	Bacteria	Proteobacteria	Gammaproteobacteria	Enterobacteriales	Enterobacteriaceae	Serratia	bacterium_BM0238
otu292	8.82805	-13.9748	3.03621	-4.60273	4.16995e-06	6.91721e-05	Bacteria	Proteobacteria	Alphaproteobacteria	Rhizobiales	Rhizobiales Incertae Sedis	uncultured	uncultured_bacterium
otu80	16.4215	-14.9168	2.9049	-5.13506	2.82049e-07	4.97112e-06	Bacteria	Proteobacteria	Gammaproteobacteria	Betaproteobacteriales	Burkholderiaceae	Undibacterium
otu125	16.0315	-17.4575	1.89204	-9.2268	2.7883e-20	1.96575e-18	Bacteria	Proteobacteria	Gammaproteobacteria	Betaproteobacteriales	Burkholderiaceae	Polynucleobacter	uncultured_bacterium
otu312	4.63184	-19.274	3.17984	-6.06132	1.35009e-09	3.1727e-08	Bacteria	Actinobacteria	Actinobacteria	Micrococcales	Microbacteriaceae	Leucobacter
otu533	28.6876	-21.3494	1.89207	-11.2837	1.58041e-29	1.48559e-27	Bacteria	Proteobacteria	Gammaproteobacteria	Enterobacteriales	Enterobacteriaceae	Serratia	bacterium_BM0238
otu403	14.5093	-21.9079	4.12334	-5.31314	1.0775e-07	2.0257e-06	Bacteria	Actinobacteria	Actinobacteria	Corynebacteriales	Mycobacteriaceae	Mycobacterium	Mycobacterium_sp._DWMJ-1448A2
otu53	19.5293	-22.3941	2.50379	-8.94407	3.75088e-19	2.11549e-17	Bacteria	Actinobacteria	Actinobacteria	Micrococcales	Microbacteriaceae	Leucobacter	uncultured_bacterium
otu496	101.131	-23.5688	1.7254	-13.6599	1.76274e-42	2.48546e-40	Bacteria	Proteobacteria	Gammaproteobacteria	Enterobacteriales	Enterobacteriaceae	Serratia	bacterium_BM0238
otu480	144.419	-23.6367	1.69937	-13.9091	5.57879e-44	1.57322e-41	Bacteria	Proteobacteria	Gammaproteobacteria	Enterobacteriales	Enterobacteriaceae	Serratia	bacterium_BM0238

## Sheet: 4.D SENN vs MAFUS
otu	baseMean	log2FoldChange	lfcSE	stat	pvalue	padj	Kingdom	Phylum	Class	Order	Family	Genus	Species
otu480	144.419	24.4808	1.69915	14.4077	4.62826e-47	9.23338e-45	Bacteria	Proteobacteria	Gammaproteobacteria	Enterobacteriales	Enterobacteriaceae	Serratia	bacterium_BM0238
otu496	101.131	23.765	1.72528	13.7746	3.62506e-43	4.82133e-41	Bacteria	Proteobacteria	Gammaproteobacteria	Enterobacteriales	Enterobacteriaceae	Serratia	bacterium_BM0238
otu71	33.5626	23.45	4.10024	5.71916	1.0705e-08	1.47286e-07	Bacteria	Proteobacteria	Gammaproteobacteria	Betaproteobacteriales	Chromobacteriaceae	Aquitalea
otu125	16.0315	22.6054	1.86164	12.1428	6.26772e-34	6.25205e-32	Bacteria	Proteobacteria	Gammaproteobacteria	Betaproteobacteriales	Burkholderiaceae	Polynucleobacter	uncultured_bacterium
otu533	28.6876	22.2935	1.89096	11.7895	4.42188e-32	2.94055e-30	Bacteria	Proteobacteria	Gammaproteobacteria	Enterobacteriales	Enterobacteriaceae	Serratia	bacterium_BM0238
otu292	8.82805	21.6602	2.97943	7.26993	3.59667e-13	9.56714e-12	Bacteria	Proteobacteria	Alphaproteobacteria	Rhizobiales	Rhizobiales Incertae Sedis	uncultured	uncultured_bacterium
otu53	19.5293	20.6685	2.50496	8.25103	1.57034e-16	5.69606e-15	Bacteria	Actinobacteria	Actinobacteria	Micrococcales	Microbacteriaceae	Leucobacter	uncultured_bacterium
otu403	14.5093	20.575	4.12397	4.98913	6.06527e-07	5.5001e-06	Bacteria	Actinobacteria	Actinobacteria	Corynebacteriales	Mycobacteriaceae	Mycobacterium	Mycobacterium_sp._DWMJ-1448A2
otu80	16.4215	20.3164	2.84683	7.13648	9.57525e-13	2.38783e-11	Bacteria	Proteobacteria	Gammaproteobacteria	Betaproteobacteriales	Burkholderiaceae	Undibacterium
otu312	4.63184	19.9503	3.1772	6.27922	3.40285e-10	6.46541e-09	Bacteria	Actinobacteria	Actinobacteria	Micrococcales	Microbacteriaceae	Leucobacter
otu36	2.55877	19.8499	4.12498	4.81213	1.49332e-06	1.29529e-05	Bacteria	Proteobacteria	Gammaproteobacteria	Aeromonadales	Aeromonadaceae	Aeromonas
otu476	5.70995	16.6484	3.04366	5.46987	4.50355e-08	5.13405e-07	Bacteria	Bacteroidetes	Bacteroidia	Cytophagales	Spirosomaceae	Flectobacillus
otu106	4.29089	16.0588	4.15306	3.86674	0.0001103	0.000647204	Bacteria	Actinobacteria	Actinobacteria	Micrococcales	Micrococcaceae	Arthrobacter
otu408	1888.36	12.2105	1.50107	8.13454	4.13498e-16	1.37488e-14	Bacteria	Proteobacteria	Gammaproteobacteria	Enterobacteriales	Enterobacteriaceae	Serratia	bacterium_BM0238
otu464	732.969	11.9414	1.60144	7.45667	8.87349e-14	2.52894e-12	Bacteria	Proteobacteria	Gammaproteobacteria	Enterobacteriales	Enterobacteriaceae	Serratia	bacterium_BM0238
otu85	515.956	11.9155	1.41341	8.43035	3.44637e-17	1.3751e-15	Bacteria	Actinobacteria	Actinobacteria	Corynebacteriales	Nocardiaceae	Rhodococcus
otu459	2964.56	11.4106	1.49377	7.63882	2.19219e-14	6.72833e-13	Bacteria	Proteobacteria	Gammaproteobacteria	Enterobacteriales	Enterobacteriaceae	Serratia	bacterium_BM0238
otu12	39.0322	8.35795	1.74435	4.79144	1.65588e-06	1.37645e-05	Bacteria	Actinobacteria	Actinobacteria	Corynebacteriales	Nocardiaceae	Rhodococcus	Rhodococcus_fascians
otu939	22.882	7.71254	1.75515	4.39422	1.11169e-05	8.06482e-05	Bacteria	Proteobacteria	Gammaproteobacteria	Enterobacteriales	Enterobacteriaceae	Serratia	bacterium_BM0238
otu514	24.1455	7.47486	1.93855	3.8559	0.000115306	0.000666767	Bacteria	Proteobacteria	Gammaproteobacteria	Enterobacteriales	Enterobacteriaceae	Serratia	bacterium_BM0238
otu1867	16.5235	7.31941	1.79948	4.06751	4.75182e-05	0.000315996	Bacteria	Proteobacteria	Gammaproteobacteria	Enterobacteriales	Enterobacteriaceae	Serratia	bacterium_BM0238
otu468	68.8143	7.19244	2.02811	3.54638	0.000390563	0.00190042	Bacteria	Patescibacteria	Saccharimonadia	Saccharimonadales	uncultured bacterium	uncultured bacterium	uncultured_bacterium
otu675	13.3602	7.10994	2.01507	3.52839	0.000418098	0.00200989	Bacteria	Proteobacteria	Gammaproteobacteria	Enterobacteriales	Enterobacteriaceae	Serratia	bacterium_BM0238
otu253	19.5864	6.78052	1.21403	5.58514	2.33518e-08	2.91168e-07	Bacteria	Proteobacteria	Alphaproteobacteria	Rhizobiales	Rhizobiaceae	Allorhizobium-Neorhizobium-Pararhizobium-Rhizobium
otu556	14.0779	6.45871	1.92662	3.35235	0.000801296	0.00355241	Bacteria	Proteobacteria	Gammaproteobacteria	Enterobacteriales	Enterobacteriaceae	Serratia	bacterium_BM0238
otu487	19.1589	6.42056	1.65431	3.88112	0.000103978	0.000619211	Bacteria	Actinobacteria	Actinobacteria	Corynebacteriales	Nocardiaceae	Rhodococcus
otu798	9.54885	6.20517	1.91958	3.23257	0.00122681	0.00515259	Bacteria	Proteobacteria	Gammaproteobacteria	Enterobacteriales	Enterobacteriaceae	Serratia	bacterium_BM0238
otu590	9.63197	6.13292	1.93186	3.17461	0.00150037	0.00604696	Bacteria	Proteobacteria	Gammaproteobacteria	Enterobacteriales	Enterobacteriaceae	Serratia	bacterium_BM0238
otu724	8.13732	6.04456	1.91782	3.15178	0.0016228	0.00647496	Bacteria	Proteobacteria	Gammaproteobacteria	Enterobacteriales	Enterobacteriaceae	Serratia	bacterium_BM0238
otu667	7.11223	5.99124	1.94526	3.07992	0.00207054	0.00809945	Bacteria	Proteobacteria	Gammaproteobacteria	Enterobacteriales	Enterobacteriaceae	Serratia	bacterium_BM0238
otu811	5.91116	5.78842	1.75402	3.30008	0.000966578	0.00414693	Bacteria	Proteobacteria	Gammaproteobacteria	Enterobacteriales	Enterobacteriaceae	Serratia	bacterium_BM0238
otu643	6.43912	5.65074	1.83959	3.07174	0.00212818	0.00824411	Bacteria	Proteobacteria	Gammaproteobacteria	Enterobacteriales	Enterobacteriaceae	Serratia	bacterium_BM0238
otu809	3.03047	4.9924	1.24875	3.99793	6.38976e-05	0.000411212	Bacteria	Proteobacteria	Gammaproteobacteria	Enterobacteriales	Enterobacteriaceae	Rahnella
otu1517	2.50245	4.36835	1.1972	3.64881	0.000263458	0.00134769	Bacteria	Proteobacteria	Gammaproteobacteria	Enterobacteriales	Enterobacteriaceae	Rahnella
otu780	1.4621	4.32671	1.41611	3.05535	0.002248	0.00862452	Bacteria	Proteobacteria	Gammaproteobacteria	Enterobacteriales	Enterobacteriaceae	Serratia	bacterium_BM0238
otu784	2.57154	4.29585	0.83879	5.12149	3.03132e-07	3.18289e-06	Bacteria	Proteobacteria	Gammaproteobacteria	Enterobacteriales	Enterobacteriaceae	Rahnella
otu820	2.7069	3.96803	1.21577	3.26379	0.00109934	0.00466634	Bacteria	Proteobacteria	Gammaproteobacteria	Enterobacteriales	Enterobacteriaceae	Rahnella
otu1496	1.8511	3.90599	1.15201	3.39059	0.000697433	0.00319857	Bacteria	Proteobacteria	Gammaproteobacteria	Enterobacteriales	Enterobacteriaceae	Rahnella
otu119	4.49312	3.69261	1.09782	3.36359	0.000769355	0.00344913	Bacteria	Proteobacteria	Gammaproteobacteria	Enterobacteriales	Enterobacteriaceae	Ambiguous_taxa
otu787	3.16461	3.62572	1.07182	3.38276	0.000717622	0.00325376	Bacteria	Proteobacteria	Gammaproteobacteria	Enterobacteriales	Enterobacteriaceae	Rahnella
otu484	3.72078	3.56641	1.03591	3.44277	0.000575786	0.00267996	Bacteria	Proteobacteria	Gammaproteobacteria	Enterobacteriales	Enterobacteriaceae	Rahnella
otu20	3.89437	3.43348	0.86155	3.98524	6.74125e-05	0.000426946	Bacteria	Proteobacteria	Gammaproteobacteria	Enterobacteriales	Enterobacteriaceae	Yersinia	Yersinia_pestis_2944
otu469	21.8623	3.38719	1.01827	3.32643	0.000879665	0.00381507	Bacteria	Proteobacteria	Gammaproteobacteria	Enterobacteriales	Enterobacteriaceae	Rahnella
otu470	31.4312	3.18433	0.925165	3.4419	0.000577636	0.00267996	Bacteria	Proteobacteria	Gammaproteobacteria	Enterobacteriales	Enterobacteriaceae	Rahnella
otu583	7.2057	3.09629	1.02404	3.02361	0.00249778	0.00931416	Bacteria	Proteobacteria	Gammaproteobacteria	Enterobacteriales	Enterobacteriaceae	Rahnella	Rahnella_aquatilis
otu472	140.34	2.666	0.836067	3.18874	0.00142894	0.00581785	Bacteria	Proteobacteria	Gammaproteobacteria	Enterobacteriales	Enterobacteriaceae	Rahnella	Rahnella_aquatilis
otu86	13.0832	-3.28219	1.05128	-3.12209	0.00179571	0.00709396	Bacteria	Proteobacteria	Gammaproteobacteria	Enterobacteriales	Enterobacteriaceae	Enterobacter	Enterobacter_sp.
otu249	1.23437	-3.62182	1.01625	-3.5639	0.000365386	0.00179987	Bacteria	Proteobacteria	Gammaproteobacteria	Pseudomonadales	Pseudomonadaceae	Pseudomonas	uncultured_Pseudomonas_sp.
otu212	1.25192	-3.62796	0.971451	-3.73458	0.00018803	0.00101384	Bacteria	Proteobacteria	Gammaproteobacteria	Enterobacteriales	Enterobacteriaceae	Enterobacter	Enterobacter_cloacae
otu124	1.68833	-3.65855	0.92005	-3.97647	6.99457e-05	0.000436068	Bacteria	Proteobacteria	Gammaproteobacteria	Pseudomonadales	Pseudomonadaceae	Pseudomonas	uncultured_bacterium
otu235	1.21929	-3.73411	1.16835	-3.19604	0.00139327	0.0057485	Bacteria	Proteobacteria	Gammaproteobacteria	Pseudomonadales	Pseudomonadaceae	Pseudomonas	uncultured_Pseudomonas_sp.
otu720	1.6634	-3.87202	0.867015	-4.46592	7.97264e-06	6.00204e-05	Bacteria	Proteobacteria	Gammaproteobacteria	Pseudomonadales	Pseudomonadaceae	Pseudomonas
otu261	1.91135	-3.98175	0.956456	-4.16302	3.14061e-05	0.00021239	Bacteria	Proteobacteria	Gammaproteobacteria	Pseudomonadales	Pseudomonadaceae	Pseudomonas	Pseudomonas_fluorescens
otu170	1.424	-3.99516	1.20083	-3.32701	0.000877828	0.00381507	Bacteria	Proteobacteria	Gammaproteobacteria	Pseudomonadales	Pseudomonadaceae	Pseudomonas	Pseudomonas_veronii
otu443	1.77653	-4.15479	0.994607	-4.17732	2.9497e-05	0.000202919	Bacteria	Proteobacteria	Gammaproteobacteria	Pseudomonadales	Pseudomonadaceae	Pseudomonas	Pseudomonas_sp._KOPRI80188
otu161	1.82197	-4.42102	0.947334	-4.6668	3.05929e-06	2.49114e-05	Bacteria	Proteobacteria	Gammaproteobacteria	Pseudomonadales	Pseudomonadaceae	Pseudomonas	Pseudomonas_marginalis
otu518	2.33396	-4.43654	1.02517	-4.32762	1.50733e-05	0.000107397	Bacteria	Proteobacteria	Gammaproteobacteria	Pseudomonadales	Pseudomonadaceae	Pseudomonas
otu24	296.299	-4.54455	1.03189	-4.40411	1.06219e-05	7.84839e-05	Bacteria	Proteobacteria	Gammaproteobacteria	Enterobacteriales	Enterobacteriaceae	Enterobacter	uncultured_bacterium
otu287	2.41318	-4.56134	1.01665	-4.48665	7.23526e-06	5.55167e-05	Bacteria	Proteobacteria	Gammaproteobacteria	Pseudomonadales	Pseudomonadaceae	Pseudomonas	Pseudomonas_fluorescens
otu259	5.05862	-4.56367	1.16933	-3.90281	9.50821e-05	0.000574815	Bacteria	Proteobacteria	Gammaproteobacteria	Pseudomonadales	Pseudomonadaceae	Pseudomonas
otu208	2.09373	-4.57848	1.00067	-4.5754	4.75306e-06	3.79294e-05	Bacteria	Proteobacteria	Gammaproteobacteria	Pseudomonadales	Pseudomonadaceae	Pseudomonas	uncultured_Pseudomonas_sp.
otu759	2.17549	-4.58149	0.901692	-5.08099	3.75471e-07	3.65397e-06	Bacteria	Proteobacteria	Gammaproteobacteria	Pseudomonadales	Pseudomonadaceae	Pseudomonas
otu701	3.86448	-4.61884	1.27632	-3.61886	0.000295907	0.00149452	Bacteria	Proteobacteria	Gammaproteobacteria	Enterobacteriales	Enterobacteriaceae	Klebsiella	Klebsiella_oxytoca
otu702	2.52422	-4.6309	0.909163	-5.09359	3.51349e-07	3.50471e-06	Bacteria	Proteobacteria	Gammaproteobacteria	Pseudomonadales	Pseudomonadaceae	Pseudomonas
otu928	2.6774	-4.63574	0.966808	-4.79489	1.62763e-06	1.37645e-05	Bacteria	Proteobacteria	Gammaproteobacteria	Pseudomonadales	Pseudomonadaceae	Pseudomonas
otu511	3.70019	-4.76592	0.971559	-4.90543	9.32206e-07	8.26556e-06	Bacteria	Proteobacteria	Gammaproteobacteria	Pseudomonadales	Pseudomonadaceae	Pseudomonas
otu184	1390.57	-4.9051	1.25389	-3.9119	9.15716e-05	0.000562109	Bacteria	Proteobacteria	Gammaproteobacteria	Enterobacteriales	Enterobacteriaceae	Enterobacter
otu716	2.95656	-4.90947	0.92928	-5.28309	1.27023e-07	1.36979e-06	Bacteria	Proteobacteria	Gammaproteobacteria	Pseudomonadales	Pseudomonadaceae	Pseudomonas
otu610	3.55226	-4.96383	0.857384	-5.7895	7.05957e-09	1.00599e-07	Bacteria	Proteobacteria	Gammaproteobacteria	Pseudomonadales	Pseudomonadaceae	Pseudomonas
otu374	3.51888	-5.05055	0.901223	-5.60411	2.09332e-08	2.69431e-07	Bacteria	Proteobacteria	Gammaproteobacteria	Pseudomonadales	Pseudomonadaceae	Pseudomonas	uncultured_bacterium
otu696	3.45185	-5.16763	0.881774	-5.8605	4.61485e-09	7.08202e-08	Bacteria	Proteobacteria	Gammaproteobacteria	Pseudomonadales	Pseudomonadaceae	Pseudomonas
otu553	6.43163	-5.17284	1.70308	-3.03733	0.00238681	0.00898432	Bacteria	Proteobacteria	Gammaproteobacteria	Enterobacteriales	Enterobacteriaceae	Serratia	Rahnella_sp._SYC84
otu56	4.67872	-5.28634	0.864436	-6.11537	9.6336e-10	1.60159e-08	Bacteria	Proteobacteria	Gammaproteobacteria	Pseudomonadales	Pseudomonadaceae	Pseudomonas
otu634	4.04711	-5.34412	0.940538	-5.68199	1.33139e-08	1.77075e-07	Bacteria	Proteobacteria	Gammaproteobacteria	Pseudomonadales	Pseudomonadaceae	Pseudomonas
otu540	6.95505	-5.42341	1.35354	-4.00682	6.15408e-05	0.000402537	Bacteria	Proteobacteria	Gammaproteobacteria	Pseudomonadales	Pseudomonadaceae	Pseudomonas
otu395	94.5598	-5.56059	1.0241	-5.42975	5.64321e-08	6.25455e-07	Bacteria	Proteobacteria	Gammaproteobacteria	Enterobacteriales	Enterobacteriaceae	Pantoea	uncultured_bacterium
otu144	3.19831	-5.802	1.65626	-3.50307	0.000459925	0.00218464	Bacteria	Proteobacteria	Gammaproteobacteria	Pseudomonadales	Pseudomonadaceae	Pseudomonas	Pseudomonas_veronii
otu452	5.1186	-5.83841	1.5834	-3.68726	0.000226681	0.00117462	Bacteria	Proteobacteria	Gammaproteobacteria	Enterobacteriales	Enterobacteriaceae	Kluyvera	Enterobacter_asburiae
otu588	6.31178	-6.13683	0.882721	-6.95217	3.59719e-12	7.97377e-11	Bacteria	Proteobacteria	Gammaproteobacteria	Pseudomonadales	Pseudomonadaceae	Pseudomonas
otu579	9.21555	-6.52807	0.929156	-7.02581	2.12835e-12	4.99536e-11	Bacteria	Proteobacteria	Gammaproteobacteria	Pseudomonadales	Pseudomonadaceae	Pseudomonas
otu255	10.3005	-6.67603	1.73392	-3.85025	0.000117995	0.000672573	Bacteria	Proteobacteria	Gammaproteobacteria	Enterobacteriales	Enterobacteriaceae	Kluyvera
otu197	141.528	-6.79717	1.35418	-5.01938	5.18373e-07	4.81002e-06	Bacteria	Proteobacteria	Gammaproteobacteria	Enterobacteriales	Enterobacteriaceae	Enterobacter	uncultured_bacterium
otu482	6.13916	-7.02696	2.31047	-3.04135	0.0023552	0.00894976	Bacteria	Proteobacteria	Gammaproteobacteria	Pseudomonadales	Pseudomonadaceae	Pseudomonas	Pseudomonas_sp._LeLB431
otu550	10.8114	-7.03382	1.0186	-6.90536	5.00764e-12	1.0516e-10	Bacteria	Proteobacteria	Gammaproteobacteria	Pseudomonadales	Pseudomonadaceae	Pseudomonas
otu143	107.021	-7.30915	1.32797	-5.50402	3.71233e-08	4.35653e-07	Bacteria	Proteobacteria	Gammaproteobacteria	Enterobacteriales	Enterobacteriaceae	Ambiguous_taxa
otu40	6.90002	-7.43667	1.9659	-3.78283	0.000155054	0.000859257	Bacteria	Proteobacteria	Gammaproteobacteria	Enterobacteriales	Enterobacteriaceae	Serratia	Serratia_marcescens_WW4
otu965	67.487	-9.40386	1.00986	-9.31202	1.25426e-20	5.56054e-19	Bacteria	Proteobacteria	Gammaproteobacteria	Pseudomonadales	Pseudomonadaceae	Pseudomonas
otu718	75.1793	-9.54575	1.0075	-9.47468	2.67581e-21	1.33456e-19	Bacteria	Proteobacteria	Gammaproteobacteria	Pseudomonadales	Pseudomonadaceae	Pseudomonas
otu462	564.887	-12.4001	1.11787	-11.0926	1.36196e-28	7.76318e-27	Bacteria	Proteobacteria	Gammaproteobacteria	Pseudomonadales	Pseudomonadaceae	Pseudomonas
otu458	819.086	-13.0457	1.09132	-11.9541	6.18245e-33	4.9336e-31	Bacteria	Proteobacteria	Gammaproteobacteria	Pseudomonadales	Pseudomonadaceae	Pseudomonas
otu10	13085.4	-17.047	1.07813	-15.8116	2.58874e-56	1.03291e-53	Bacteria	Proteobacteria	Gammaproteobacteria	Pseudomonadales	Pseudomonadaceae	Pseudomonas	Pseudomonas_sp.
otu380	4.41491	-22.994	4.12407	-5.57556	2.46733e-08	2.98322e-07	Bacteria	Bacteroidetes	Bacteroidia	Sphingobacteriales	Sphingobacteriaceae	Sphingobacterium	uncultured_bacterium
otu167	5.43046	-23.2618	3.73631	-6.22589	4.7882e-10	8.30649e-09	Bacteria	Proteobacteria	Gammaproteobacteria	Betaproteobacteriales	Burkholderiaceae	Achromobacter	uncultured_Achromobacter_sp.
otu178	9.09955	-23.9588	4.12338	-5.81047	6.22981e-09	9.20627e-08	Bacteria	Actinobacteria	Actinobacteria	Micrococcales	Microbacteriaceae	Microbacterium	uncultured_bacterium
otu291	11.6328	-24.2281	4.12324	-5.87598	4.2034e-09	6.70863e-08	Bacteria	Proteobacteria	Alphaproteobacteria	Rhizobiales	Rhizobiaceae	Mesorhizobium	uncultured_Rhizobiales_bacterium
otu88	34.7774	-25.7658	4.1229	-6.24943	4.11949e-10	7.47126e-09	Bacteria	Bacteroidetes	Bacteroidia	Sphingobacteriales	Sphingobacteriaceae	Sphingobacterium
otu367	37.73	-25.9045	4.12288	-6.2831	3.31887e-10	6.46541e-09	Bacteria	Proteobacteria	Alphaproteobacteria	Sphingomonadales	Sphingomonadaceae	Sphingopyxis

## Sheet: 4.E SENN-DDT vs MAFUS
otu	baseMean	log2FoldChange	lfcSE	stat	pvalue	padj	Kingdom	Phylum	Class	Order	Family	Genus	Species
otu480	144.419	23.9369	1.69926	14.0867	4.58439e-45	8.25191e-43	Bacteria	Proteobacteria	Gammaproteobacteria	Enterobacteriales	Enterobacteriaceae	Serratia	bacterium_BM0238
otu496	101.131	23.1829	1.72547	13.4357	3.73503e-41	4.48204e-39	Bacteria	Proteobacteria	Gammaproteobacteria	Enterobacteriales	Enterobacteriaceae	Serratia	bacterium_BM0238
otu80	16.4215	22.423	2.84515	7.88115	3.24378e-15	1.0616e-13	Bacteria	Proteobacteria	Gammaproteobacteria	Betaproteobacteriales	Burkholderiaceae	Undibacterium
otu71	33.5626	22.0401	4.10063	5.37482	7.66607e-08	7.66607e-07	Bacteria	Proteobacteria	Gammaproteobacteria	Betaproteobacteriales	Chromobacteriaceae	Aquitalea
otu533	28.6876	21.5991	1.89158	11.4186	3.37732e-30	2.43167e-28	Bacteria	Proteobacteria	Gammaproteobacteria	Enterobacteriales	Enterobacteriaceae	Serratia	bacterium_BM0238
otu476	5.70995	21.3616	3.0138	7.08793	1.36128e-12	3.7697e-11	Bacteria	Bacteroidetes	Bacteroidia	Cytophagales	Spirosomaceae	Flectobacillus
otu106	4.29089	20.8251	4.12401	5.04971	4.42484e-07	3.931e-06	Bacteria	Actinobacteria	Actinobacteria	Micrococcales	Micrococcaceae	Arthrobacter
otu292	8.82805	19.0975	2.98434	6.39924	1.56155e-10	2.67694e-09	Bacteria	Proteobacteria	Alphaproteobacteria	Rhizobiales	Rhizobiales Incertae Sedis	uncultured	uncultured_bacterium
otu53	19.5293	18.893	2.51016	7.52662	5.20721e-14	1.56216e-12	Bacteria	Actinobacteria	Actinobacteria	Micrococcales	Microbacteriaceae	Leucobacter	uncultured_bacterium
otu403	14.5093	18.4956	4.12856	4.47992	7.46697e-06	5.2708e-05	Bacteria	Actinobacteria	Actinobacteria	Corynebacteriales	Mycobacteriaceae	Mycobacterium	Mycobacterium_sp._DWMJ-1448A2
otu312	4.63184	18.3268	3.18353	5.75678	8.57358e-09	1.03706e-07	Bacteria	Actinobacteria	Actinobacteria	Micrococcales	Microbacteriaceae	Leucobacter
otu125	16.0315	17.6685	1.88458	9.37528	6.89934e-21	3.54823e-19	Bacteria	Proteobacteria	Gammaproteobacteria	Betaproteobacteriales	Burkholderiaceae	Polynucleobacter	uncultured_bacterium
otu36	2.55877	17.5222	4.13525	4.23727	2.2625e-05	0.000142894	Bacteria	Proteobacteria	Gammaproteobacteria	Aeromonadales	Aeromonadaceae	Aeromonas
otu85	515.956	12.639	1.41338	8.94238	3.80894e-19	1.37122e-17	Bacteria	Actinobacteria	Actinobacteria	Corynebacteriales	Nocardiaceae	Rhodococcus
otu408	1888.36	10.4641	1.50111	6.97091	3.14902e-12	8.09748e-11	Bacteria	Proteobacteria	Gammaproteobacteria	Enterobacteriales	Enterobacteriaceae	Serratia	bacterium_BM0238
otu464	732.969	10.445	1.60152	6.52197	6.93883e-11	1.24899e-09	Bacteria	Proteobacteria	Gammaproteobacteria	Enterobacteriales	Enterobacteriaceae	Serratia	bacterium_BM0238
otu459	2964.56	10.1882	1.49378	6.82043	9.0767e-12	2.04226e-10	Bacteria	Proteobacteria	Gammaproteobacteria	Enterobacteriales	Enterobacteriaceae	Serratia	bacterium_BM0238
otu12	39.0322	8.8039	1.74422	5.04747	4.47698e-07	3.931e-06	Bacteria	Actinobacteria	Actinobacteria	Corynebacteriales	Nocardiaceae	Rhodococcus	Rhodococcus_fascians
otu487	19.1589	8.20459	1.65241	4.96521	6.86268e-07	5.8823e-06	Bacteria	Actinobacteria	Actinobacteria	Corynebacteriales	Nocardiaceae	Rhodococcus
otu253	19.5864	8.12331	1.21236	6.7004	2.07846e-11	3.93813e-10	Bacteria	Proteobacteria	Alphaproteobacteria	Rhizobiales	Rhizobiaceae	Allorhizobium-Neorhizobium-Pararhizobium-Rhizobium
otu514	24.1455	6.67532	1.93961	3.44158	0.000578336	0.00266924	Bacteria	Proteobacteria	Gammaproteobacteria	Enterobacteriales	Enterobacteriaceae	Serratia	bacterium_BM0238
otu1867	16.5235	6.60485	1.8006	3.66813	0.00024433	0.00123886	Bacteria	Proteobacteria	Gammaproteobacteria	Enterobacteriales	Enterobacteriaceae	Serratia	bacterium_BM0238
otu939	22.882	6.38865	1.75705	3.63601	0.000276895	0.00136551	Bacteria	Proteobacteria	Gammaproteobacteria	Enterobacteriales	Enterobacteriaceae	Serratia	bacterium_BM0238
otu675	13.3602	6.16088	2.01668	3.05496	0.00225089	0.00871987	Bacteria	Proteobacteria	Gammaproteobacteria	Enterobacteriales	Enterobacteriaceae	Serratia	bacterium_BM0238
otu556	14.0779	5.95329	1.92795	3.08788	0.00201588	0.00827818	Bacteria	Proteobacteria	Gammaproteobacteria	Enterobacteriales	Enterobacteriaceae	Serratia	bacterium_BM0238
otu590	9.63197	5.94723	1.9325	3.07748	0.0020876	0.00827818	Bacteria	Proteobacteria	Gammaproteobacteria	Enterobacteriales	Enterobacteriaceae	Serratia	bacterium_BM0238
otu643	6.43912	5.81353	1.83954	3.16032	0.00157596	0.00667466	Bacteria	Proteobacteria	Gammaproteobacteria	Enterobacteriales	Enterobacteriaceae	Serratia	bacterium_BM0238
otu809	3.03047	4.1198	1.25722	3.27691	0.0010495	0.00455206	Bacteria	Proteobacteria	Gammaproteobacteria	Enterobacteriales	Enterobacteriaceae	Rahnella
otu1517	2.50245	3.71152	1.20553	3.07875	0.00207868	0.00827818	Bacteria	Proteobacteria	Gammaproteobacteria	Enterobacteriales	Enterobacteriaceae	Rahnella
otu784	2.57154	3.39624	0.85338	3.97975	6.89873e-05	0.000394213	Bacteria	Proteobacteria	Gammaproteobacteria	Enterobacteriales	Enterobacteriaceae	Rahnella
otu810	1.67952	3.20901	1.05051	3.05473	0.00225263	0.00871987	Bacteria	Bacteroidetes	Bacteroidia	Flavobacteriales	Weeksellaceae	Elizabethkingia
otu249	1.23437	-3.48247	1.01625	-3.42678	0.000610782	0.00278331	Bacteria	Proteobacteria	Gammaproteobacteria	Pseudomonadales	Pseudomonadaceae	Pseudomonas	uncultured_Pseudomonas_sp.
otu124	1.68833	-3.51921	0.92005	-3.82501	0.000130764	0.000702614	Bacteria	Proteobacteria	Gammaproteobacteria	Pseudomonadales	Pseudomonadaceae	Pseudomonas	uncultured_bacterium
otu14	10.0771	-3.54033	0.996265	-3.55361	0.000379984	0.00177655	Bacteria	Proteobacteria	Gammaproteobacteria	Enterobacteriales	Enterobacteriaceae	Klebsiella	Klebsiella_pneumoniae
otu35	5.18055	-3.55042	0.996104	-3.56431	0.000364816	0.00172807	Bacteria	Proteobacteria	Gammaproteobacteria	Enterobacteriales	Enterobacteriaceae	Klebsiella
otu235	1.21929	-3.59476	1.16835	-3.07677	0.00209254	0.00827818	Bacteria	Proteobacteria	Gammaproteobacteria	Pseudomonadales	Pseudomonadaceae	Pseudomonas	uncultured_Pseudomonas_sp.
otu466	126.666	-3.71353	1.0983	-3.38116	0.000721802	0.00320801	Bacteria	Proteobacteria	Gammaproteobacteria	Enterobacteriales	Enterobacteriaceae	Klebsiella
otu212	1.25192	-3.72906	0.971451	-3.83865	0.000123712	0.000674791	Bacteria	Proteobacteria	Gammaproteobacteria	Enterobacteriales	Enterobacteriaceae	Enterobacter	Enterobacter_cloacae
otu720	1.6634	-3.73267	0.867015	-4.3052	1.66837e-05	0.000107252	Bacteria	Proteobacteria	Gammaproteobacteria	Pseudomonadales	Pseudomonadaceae	Pseudomonas
otu407	252.807	-3.74951	1.115	-3.36279	0.000771595	0.00338749	Bacteria	Proteobacteria	Gammaproteobacteria	Enterobacteriales	Enterobacteriaceae	Klebsiella	uncultured_bacterium
otu261	1.91135	-3.8424	0.956456	-4.01733	5.88606e-05	0.000341771	Bacteria	Proteobacteria	Gammaproteobacteria	Pseudomonadales	Pseudomonadaceae	Pseudomonas	Pseudomonas_fluorescens
otu170	1.424	-3.85582	1.20083	-3.21097	0.00132288	0.0056695	Bacteria	Proteobacteria	Gammaproteobacteria	Pseudomonadales	Pseudomonadaceae	Pseudomonas	Pseudomonas_veronii
otu443	1.77653	-4.01544	0.994607	-4.03721	5.409e-05	0.00031922	Bacteria	Proteobacteria	Gammaproteobacteria	Pseudomonadales	Pseudomonadaceae	Pseudomonas	Pseudomonas_sp._KOPRI80188
otu117	299.998	-4.14187	1.13155	-3.66036	0.000251864	0.00125932	Bacteria	Proteobacteria	Gammaproteobacteria	Enterobacteriales	Enterobacteriaceae	Klebsiella
otu161	1.82197	-4.28167	0.947334	-4.5197	6.1926e-06	4.45867e-05	Bacteria	Proteobacteria	Gammaproteobacteria	Pseudomonadales	Pseudomonadaceae	Pseudomonas	Pseudomonas_marginalis
otu518	2.33396	-4.29719	1.02517	-4.19169	2.76885e-05	0.00017186	Bacteria	Proteobacteria	Gammaproteobacteria	Pseudomonadales	Pseudomonadaceae	Pseudomonas
otu287	2.41318	-4.42199	1.01665	-4.34958	1.36397e-05	8.97663e-05	Bacteria	Proteobacteria	Gammaproteobacteria	Pseudomonadales	Pseudomonadaceae	Pseudomonas	Pseudomonas_fluorescens
otu259	5.05862	-4.42433	1.16933	-3.78364	0.00015455	0.000818205	Bacteria	Proteobacteria	Gammaproteobacteria	Pseudomonadales	Pseudomonadaceae	Pseudomonas
otu208	2.09373	-4.43913	1.00067	-4.43615	9.15825e-06	6.2207e-05	Bacteria	Proteobacteria	Gammaproteobacteria	Pseudomonadales	Pseudomonadaceae	Pseudomonas	uncultured_Pseudomonas_sp.
otu759	2.17549	-4.44214	0.901692	-4.92645	8.37362e-07	6.85115e-06	Bacteria	Proteobacteria	Gammaproteobacteria	Pseudomonadales	Pseudomonadaceae	Pseudomonas
otu702	2.52422	-4.49156	0.909163	-4.94032	7.79948e-07	6.5298e-06	Bacteria	Proteobacteria	Gammaproteobacteria	Pseudomonadales	Pseudomonadaceae	Pseudomonas
otu928	2.6774	-4.49639	0.966808	-4.65076	3.30713e-06	2.48035e-05	Bacteria	Proteobacteria	Gammaproteobacteria	Pseudomonadales	Pseudomonadaceae	Pseudomonas
otu511	3.70019	-4.62657	0.971559	-4.76201	1.91675e-06	1.50007e-05	Bacteria	Proteobacteria	Gammaproteobacteria	Pseudomonadales	Pseudomonadaceae	Pseudomonas
otu716	2.95656	-4.77012	0.92928	-5.13314	2.8495e-07	2.63031e-06	Bacteria	Proteobacteria	Gammaproteobacteria	Pseudomonadales	Pseudomonadaceae	Pseudomonas
otu610	3.55226	-4.82448	0.857384	-5.62698	1.83396e-08	2.06321e-07	Bacteria	Proteobacteria	Gammaproteobacteria	Pseudomonadales	Pseudomonadaceae	Pseudomonas
otu374	3.51888	-4.9112	0.901223	-5.44949	5.05155e-08	5.19588e-07	Bacteria	Proteobacteria	Gammaproteobacteria	Pseudomonadales	Pseudomonadaceae	Pseudomonas	uncultured_bacterium
otu696	3.45185	-5.02828	0.881774	-5.70247	1.18086e-08	1.37132e-07	Bacteria	Proteobacteria	Gammaproteobacteria	Pseudomonadales	Pseudomonadaceae	Pseudomonas
otu86	13.0832	-5.08203	1.10399	-4.60332	4.15813e-06	3.05495e-05	Bacteria	Proteobacteria	Gammaproteobacteria	Enterobacteriales	Enterobacteriaceae	Enterobacter	Enterobacter_sp.
otu56	4.67872	-5.14699	0.864436	-5.95417	2.61402e-09	3.48536e-08	Bacteria	Proteobacteria	Gammaproteobacteria	Pseudomonadales	Pseudomonadaceae	Pseudomonas
otu634	4.04711	-5.20478	0.940538	-5.53383	3.13312e-08	3.31742e-07	Bacteria	Proteobacteria	Gammaproteobacteria	Pseudomonadales	Pseudomonadaceae	Pseudomonas
otu540	6.95505	-5.28406	1.35354	-3.90387	9.46651e-05	0.000524299	Bacteria	Proteobacteria	Gammaproteobacteria	Pseudomonadales	Pseudomonadaceae	Pseudomonas
otu144	3.19831	-5.66265	1.65626	-3.41894	0.000628659	0.00282897	Bacteria	Proteobacteria	Gammaproteobacteria	Pseudomonadales	Pseudomonadaceae	Pseudomonas	Pseudomonas_veronii
otu452	5.1186	-5.69906	1.5834	-3.59926	0.000319128	0.00153182	Bacteria	Proteobacteria	Gammaproteobacteria	Enterobacteriales	Enterobacteriaceae	Kluyvera	Enterobacter_asburiae
otu588	6.31178	-5.99748	0.882721	-6.79431	1.08835e-11	2.30475e-10	Bacteria	Proteobacteria	Gammaproteobacteria	Pseudomonadales	Pseudomonadaceae	Pseudomonas
otu24	296.299	-6.18636	1.03649	-5.96857	2.39336e-09	3.31388e-08	Bacteria	Proteobacteria	Gammaproteobacteria	Enterobacteriales	Enterobacteriaceae	Enterobacter	uncultured_bacterium
otu395	94.5598	-6.36075	1.03376	-6.153	7.603e-10	1.09483e-08	Bacteria	Proteobacteria	Gammaproteobacteria	Enterobacteriales	Enterobacteriaceae	Pantoea	uncultured_bacterium
otu579	9.21555	-6.38872	0.929156	-6.87583	6.16283e-12	1.47908e-10	Bacteria	Proteobacteria	Gammaproteobacteria	Pseudomonadales	Pseudomonadaceae	Pseudomonas
otu184	1390.57	-6.52172	1.25489	-5.19705	2.02471e-07	1.91814e-06	Bacteria	Proteobacteria	Gammaproteobacteria	Enterobacteriales	Enterobacteriaceae	Enterobacter
otu255	10.3005	-6.53668	1.73392	-3.76989	0.00016332	0.000852105	Bacteria	Proteobacteria	Gammaproteobacteria	Enterobacteriales	Enterobacteriaceae	Kluyvera
otu550	10.8114	-6.89447	1.0186	-6.76856	1.30073e-11	2.60145e-10	Bacteria	Proteobacteria	Gammaproteobacteria	Pseudomonadales	Pseudomonadaceae	Pseudomonas
otu482	6.13916	-7.12806	2.31047	-3.08511	0.00203478	0.00827818	Bacteria	Proteobacteria	Gammaproteobacteria	Pseudomonadales	Pseudomonadaceae	Pseudomonas	Pseudomonas_sp._LeLB431
otu40	6.90002	-7.29732	1.9659	-3.71195	0.000205668	0.00105772	Bacteria	Proteobacteria	Gammaproteobacteria	Enterobacteriales	Enterobacteriaceae	Serratia	Serratia_marcescens_WW4
otu965	67.487	-9.26452	1.00986	-9.17403	4.55647e-20	1.82259e-18	Bacteria	Proteobacteria	Gammaproteobacteria	Pseudomonadales	Pseudomonadaceae	Pseudomonas
otu718	75.1793	-9.4064	1.0075	-9.33637	9.96934e-21	4.4862e-19	Bacteria	Proteobacteria	Gammaproteobacteria	Pseudomonadales	Pseudomonadaceae	Pseudomonas
otu462	564.887	-12.2608	1.11787	-10.968	5.44677e-28	3.26806e-26	Bacteria	Proteobacteria	Gammaproteobacteria	Pseudomonadales	Pseudomonadaceae	Pseudomonas
otu458	819.086	-12.9064	1.09132	-11.8264	2.85178e-32	2.5666e-30	Bacteria	Proteobacteria	Gammaproteobacteria	Pseudomonadales	Pseudomonadaceae	Pseudomonas
otu10	13085.4	-16.9076	1.07813	-15.6823	1.99771e-55	7.19175e-53	Bacteria	Proteobacteria	Gammaproteobacteria	Pseudomonadales	Pseudomonadaceae	Pseudomonas	Pseudomonas_sp.
otu380	4.41491	-22.8259	4.12407	-5.5348	3.11581e-08	3.31742e-07	Bacteria	Bacteroidetes	Bacteroidia	Sphingobacteriales	Sphingobacteriaceae	Sphingobacterium	uncultured_bacterium
otu167	5.43046	-23.1029	3.73631	-6.18336	6.27525e-10	9.41288e-09	Bacteria	Proteobacteria	Gammaproteobacteria	Betaproteobacteriales	Burkholderiaceae	Achromobacter	uncultured_Achromobacter_sp.
otu178	9.09955	-23.7318	4.12338	-5.75543	8.64217e-09	1.03706e-07	Bacteria	Actinobacteria	Actinobacteria	Micrococcales	Microbacteriaceae	Microbacterium	uncultured_bacterium
otu291	11.6328	-24.034	4.12324	-5.82892	5.57875e-09	7.17268e-08	Bacteria	Proteobacteria	Alphaproteobacteria	Rhizobiales	Rhizobiaceae	Mesorhizobium	uncultured_Rhizobiales_bacterium
otu88	34.7774	-25.6142	4.1229	-6.21268	5.20874e-10	8.15281e-09	Bacteria	Bacteroidetes	Bacteroidia	Sphingobacteriales	Sphingobacteriaceae	Sphingobacterium
otu367	37.73	-25.6901	4.12288	-6.23111	4.63137e-10	7.5786e-09	Bacteria	Proteobacteria	Alphaproteobacteria	Sphingomonadales	Sphingomonadaceae	Sphingopyxis

## Sheet: 4.F SENN vs SENN-DDT 15 day bl
otu	baseMean	log2FoldChange	lfcSE	stat	pvalue	padj	Kingdom	Phylum	Class	Order	Family	Genus	Species
otu26	105.143	17.9824	2.493	7.21314	5.46766e-13	3.12568e-11	Bacteria	Proteobacteria	Gammaproteobacteria	Enterobacteriales	Enterobacteriaceae	Klebsiella	Klebsiella_pneumoniae
otu316	1026.71	-7.53764	1.4678	-5.13534	2.81636e-07	1.20752e-05	Bacteria	Proteobacteria	Gammaproteobacteria	Enterobacteriales	Enterobacteriaceae	Rahnella
otu23	1226.76	-24.7908	3.35133	-7.3973	1.38977e-13	9.53384e-12	Bacteria	Proteobacteria	Gammaproteobacteria	Aeromonadales	Aeromonadaceae	Aeromonas
otu1867	18.1058	-25.4241	3.18853	-7.9736	1.54119e-15	1.7621e-13	Bacteria	Proteobacteria	Gammaproteobacteria	Enterobacteriales	Enterobacteriaceae	Serratia	bacterium_BM0238
otu514	26.7933	-26.1254	3.42698	-7.62345	2.46993e-14	2.11797e-12	Bacteria	Proteobacteria	Gammaproteobacteria	Enterobacteriales	Enterobacteriaceae	Serratia	bacterium_BM0238
otu496	112.185	-33.7498	2.77375	-12.1676	4.62543e-34	7.93261e-32	Bacteria	Proteobacteria	Gammaproteobacteria	Enterobacteriales	Enterobacteriaceae	Serratia	bacterium_BM0238
otu464	801.659	-43.8176	2.49337	-17.5737	3.92025e-69	1.34464e-66	Bacteria	Proteobacteria	Gammaproteobacteria	Enterobacteriales	Enterobacteriaceae	Serratia	bacterium_BM0238
